# Supplementary material for: Emergence and Evolution of OXA-23-Producing ST46Pas-ST462Oxf-KL28-OCL1 Carbapenem-Resistant Acinetobacter baumannii Mediated by a Novel ISAba1-Based Tn7534 Transposon
Source: Antibiotics (Basel). 2023 Feb 16;12(2):396. doi: 10.3390/antibiotics12020396 (PMC9951949; doi:10.3390/antibiotics12020396)
Supplement: Supplementary file 1 [file antibiotics-12-00396-s001.zip]

Archive with 1 entries (1 files):
- antibiotics-2099292-supplementary.pdf
